# Supplementary material for: Adipose Stem Cell-Derived Apoptotic Vesicles Attenuate Hypertrophic Scarring by Targeting the CDC20/WNT Signaling Pathway
Source: Biomedicines. 2026 May 11;14(5):1083. doi: 10.3390/biomedicines14051083 (PMC13204812; doi:10.3390/biomedicines14051083)
Supplement: Supplementary file 1 [file biomedicines-14-01083-s001.zip]

Archive with 1 entries (1 files):
- biomedicines-4248945-supplementary.pdf
